# Supplementary material for: Muscle Oxygen Saturation Responses During Maximal and Submaximal Exercise According to SLC16A1 (MCT1) Gene Polymorphism in Long-Distance Runners: A Cross-Sectional Pilot Study
Source: Genes (Basel). 2025 Nov 3;16(11):1324. doi: 10.3390/genes16111324 (PMC12653002; doi:10.3390/genes16111324)
Supplement: Supplementary file 1 [file genes-16-01324-s001.zip]

Archive with 2 entries (2 files):
- supplementary file.xlsx
- supplementary file.pptx
