# Supplementary material for: Muscle Oxygen Saturation Responses During Maximal and Submaximal Exercise According to SLC16A1 (MCT1) Gene Polymorphism in Long-Distance Runners: A Cross-Sectional Pilot Study
Source: Genes (Basel). 2025 Nov 3;16(11):1324. doi: 10.3390/genes16111324 (PMC12653002; doi:10.3390/genes16111324)
Supplement: Supplementary file 1 [file genes-16-01324-s001.zip › supplementary file.xlsx]

## Sheet: Table S1
	Table S1. Normality test results for each physiological parameter according to the rs1049434 polymorphism of the SLC16A1 (MCT1) gene.
	Physiological parameter	Group/Genotype	Shapiro-Wilk	p - value
	VO2max (ml/kg/min)	AA genotype	0.941209	0.65
		T-allele carriers	0.96654	0.872
	VCO2max (ml/kg/min)	AA genotype	0.959589	0.815
		T-allele carriers	0.903174	0.351
	HRmax (beats/min)	AA genotype	0.958858	0.809
		T-allele carriers	0.860595	0.153
	Respiratory Quotien	AA genotype	0.857076	0.143
		T-allele carriers	0.901885	0.343
	VEmax (ml/kg/min)	AA genotype	0.921476	0.481
		T-allele carriers	0.69768	0.003*
	RPE	AA genotype	0.759355	0.016*
		T-allele carriers	0.772937	0.022*
	BLamax (mmol/L)	AA genotype	0.91897	0.461432
		T-allele carriers	0.959969	0.818471
	VO2-LT (ml/kg/min)	AA genotype	0.9175	0.45
		T-allele carriers	0.910824	0.402
	%VO2max at LT (%)	AA genotype	0.964689	0.858
		T-allele carriers	0.95393	0.765
	VO2-OBLA (ml/kg/min)	AA genotype	0.901349	0.339
		T-allele carriers	0.934182	0.587
	%VO2max at OBLA (%)	AA genotype	0.889078	0.27
		T-allele carriers	0.864126	0.165
	t1/2reoxygenation (sec)	AA genotype	0.840112	0.1
		T-allele carriers	0.986872	0.986
	SmO2max (%)	AA genotype	0.959177	0.812
		T-allele carriers	0.912885	0.416
	SmO2rest (%)	AA genotype	0.869076	0.182
		T-allele carriers	0.976601	0.941
	SmO2min (%)	AA genotype	0.967177	0.877
		T-allele carriers	0.751411	0.013*
	SmO₂-LT (%)	AA genotype	0.71583	0.006*
		T-allele carriers	0.910863	0.402
	SmO₂-OBLA (%)	AA genotype	0.805455	0.046*
		T-allele carriers	0.986007	0.983
	Summary of Shapiro–Wilk normality test results for each physiological parameter analyzed in this study. The Shapiro–Wilk test was used to assess the distribution of the data within each genotype or experimental group. Normality was assumed when p > 0.05. These results were used to determine whether parametric or non-parametric statistical analyses were appropriate for each variable. *: p < 0.05

## Sheet: Table S2
	Table S2. Post-hoc power analysis for physiological parameters according to the rs1049434 polymorphism of the SLC16A1 (MCT1) gene.
	Physiological parameter	Group/Genotype	Effect size (Cohen's d)	α level	sample size (n)	Post-hoc power
	VO2max (ml/kg/min)	AA genotype	0.32	0.05	n = 7	0.09
		T-allele carriers			n = 8
	VCO2max (ml/kg/min)	AA genotype	0.89	0.05	n = 7	0.36
		T-allele carriers			n = 8
	HRmax (beats/min)	AA genotype	0.3	0.05	n = 7	0.08
		T-allele carriers			n = 8
	Respiratory Quotien	AA genotype	0.35	0.05	n = 7	0.1
		T-allele carriers			n = 8
	VEmax (ml/kg/min)	AA genotype	0.37	0.05	n = 7	0.1
		T-allele carriers			n = 8
	RPE	AA genotype	0.16	0.05	n = 7	0.06
		T-allele carriers			n = 8
	BLamax (mmol/L)	AA genotype	0.2	0.05	n = 7	0.06
		T-allele carriers			n = 8
	VO2-LT (ml/kg/min)	AA genotype	0.69	0.05	n = 7	0.24
		T-allele carriers			n = 8
	%VO2max at LT (%)	AA genotype	1.16	0.05	n = 7	0.55
		T-allele carriers			n = 8
	VO2-OBLA (ml/kg/min)	AA genotype	0.38	0.05	n = 7	0.1
		T-allele carriers			n = 8
	%VO2max at OBLA (%)	AA genotype	1.34	0.05	n = 7	0.67
		T-allele carriers			n = 8
	t1/2reoxygenation (sec)	AA genotype	1.16	0.05	n = 7	0.55
		T-allele carriers			n = 8
	SmO2max (%)	AA genotype	1.13	0.05	n = 7	0.52
		T-allele carriers			n = 8
	SmO2rest (%)	AA genotype	0.79	0.05	n = 7	0.29
		T-allele carriers			n = 8
	SmO2min (%)	AA genotype	0.56	0.05	n = 7	0.16
		T-allele carriers			n = 8
	SmO₂-LT (%)	AA genotype	0.24	0.05	n = 7	0.07
		T-allele carriers			n = 8
	SmO₂-OBLA (%)	AA genotype	0.57	0.05	n = 7	0.68
		T-allele carriers			n = 8
	Post-hoc power analyses were performed using G*Power 3.1 to estimate the achieved statistical power of the conducted tests. The analyses were based on the observed effect size (Cohen’s d), sample size, and α = 0.05. For non-parametric tests (e.g., Mann–Whitney U-test), effect sizes r were first converted to Cohen’s d before power calculation. Power values ≥ 0.80 were considered adequate.
	Post-hoc power analyses were performed using G*Power 3.1 to estimate the achieved statistical power of the conducted tests. The analyses were based on the observed effect size (Cohen’s d), sample size, and α = 0.05. For non-parametric tests (e.g., Mann–Whitney U-test), effect sizes r were first converted to Cohen’s d before power calculation. Power values ≥ 0.80 were considered adequate.
											≥

## Sheet: Table S3
		Table S3. Correlations between the 5,000-m PBRs and physiological parameters in long-distance runners.
			5,000-m PBRs
			r	p - value
		VO2max	-0.183	0.515
		VO2-LT	-0.332	0.226
		VO2-OBLA	-0.478	0.072
		%VO2max at LT	-0.033	0.226
		%VO2max at OBLA	-0.38	0.162
		SmO2rest	0.204	0.466
		SmO2max	-0.259	0.352
		SmO2min	-0.156	0.579
		t1/2reoxygenation	-0.098	0.729
		SmO2-LT	0.136	0.628
		SmO2-OBLA	0.167	0.551
		Pearson’s correlation analysis was performed.
		VO2max, maximal oxygen uptake (relative value); VO₂-LT, oxygen uptake of the lactate threshold (relative value); VO₂-OBLA, oxygen uptake at the onset of blood lactate accumulation (relative value); %VO2max at LT, percentage of VO₂-LT relative to VO2max; %VO2max at OBLA, percentage of VO₂-OBLA relative to VO2max; SmO2rest, resting muscle oxygen saturation; SmO2max, maximal muscle oxygen saturation…
